# Supplementary material for: Genomic Analysis of Carbapenem-Resistant Pseudomonas aeruginosa Isolated From Urban Rivers Confirms Spread of Clone Sequence Type 277 Carrying Broad Resistome and Virulome Beyond the Hospital
Source: Front Microbiol. 2021 Sep 3;12:701921. doi: 10.3389/fmicb.2021.701921 (PMC8446631; doi:10.3389/fmicb.2021.701921)
Supplement: Supplementary file 1 [file Table_1.XLSX]

## Sheet: Planilha1
Table S1. Percentage of identical bases/residues from SNP-based phylogeny analysis of SPM-1-producing ST277 P. aeruginosa
	CCBH4851	PA1088	PA11803	PA12117	PA151	PA19	PA7790	PAO1
CCBH4851		0.99588	0.99505	0.99086	0.95206	0.96239	0.99402	0.02846
PA1088	0.99588		0.99656	0.9924	0.95376	0.96432	0.99592	0.02945
PA11803	0.99505	0.99656		0.99129	0.95538	0.965	0.99707	0.02834
PA12117	0.99086	0.9924	0.99129		0.95542	0.96378	0.99042	0.02605
PA151	0.95206	0.95376	0.95538	0.95542		0.94139	0.95597	0.01512
PA19	0.96239	0.96432	0.965	0.96378	0.94139			0.01682
PA7790	0.99402	0.99592	0.99707	0.99042	0.95597	0.96479		0.02929
PAO1	0.02846	0.02945	0.02834	0.02605	0.01512	0.01682	0.02929
